# Supplementary material for: Molecular Basis for the Divergent Inhibition of α-Amylase and α-Glucosidase by Phenolic Acids: The Critical Role of Hydroxyl Substitution
Source: Foods. 2026 Jun 2;15(11):1972. doi: 10.3390/foods15111972 (PMC13256135; doi:10.3390/foods15111972)
Supplement: Supplementary file 1 [file foods-15-01972-s001.zip]

Archive with 1 entries (1 files):
- foods-4259511-supplementary.pdf
